# Supplementary material for: Identification and Functional Analysis of Individual-Specific Subpathways in Lung Adenocarcinoma
Source: Genes (Basel). 2022 Jun 23;13(7):1122. doi: 10.3390/genes13071122 (PMC9315518; doi:10.3390/genes13071122)
Supplement: Supplementary file 1 [file genes-13-01122-s001.zip]

Archive with 1 entries (1 files):
- genes-1750932-supplementary.pdf
